# Supplementary material for: Nitrogen limitation and high density responses in rice suggest a role for ethylene under high density stress
Source: BMC Genomics. 2014 Aug 13;15(1):681. doi: 10.1186/1471-2164-15-681 (PMC4138374; doi:10.1186/1471-2164-15-681)
Supplement: Supplementary file 2 — Additional file 2: Gene lists identified by the cluster analysis. (XLSX 24 KB) [file 12864_2013_6360_MOESM2_ESM.xlsx]

## Sheet: sheet 1
Cluster analysis gene lists
Day of sampling	21 days									31 days
Cluster number	1	2	3	4	5	6	7	8		1	2	3	4	5	6	7
	LOC_Os03g03130.2	LOC_Os01g01660.1	LOC_Os07g43460.1	LOC_Os01g46060.1	LOC_Os02g02090.1	LOC_Os01g33784.1	LOC_Os01g09800.1	LOC_Os01g37980.1		LOC_Os01g15530.1	LOC_Os01g25030.1	LOC_Os07g25740.1	LOC_Os01g41120.1	LOC_Os01g25460.1	LOC_Os01g35160.3	LOC_Os11g10910.1
	LOC_Os03g03130.1	LOC_Os11g23220.1	LOC_Os07g10150.1	LOC_Os01g11946.2	LOC_Os02g42270.1	LOC_Os01g33810.1	LOC_Os01g20206.1	LOC_Os01g35030.1		LOC_Os01g36550.1	LOC_Os01g43390.2	LOC_Os07g38000.2	LOC_Os02g49090.2	LOC_Os01g39830.1	LOC_Os01g35160.2	LOC_Os04g12960.1
	LOC_Os04g51460.1	LOC_Os01g65860.1	LOC_Os08g16430.1	LOC_Os01g11946.1	LOC_Os02g10760.1	LOC_Os01g38620.3	LOC_Os01g32364.1	LOC_Os01g09280.1		LOC_Os01g24950.2	LOC_Os01g43390.1	LOC_Os07g38000.1	LOC_Os02g49090.1	LOC_Os01g27630.1	LOC_Os01g35160.1	LOC_Os08g41220.1
	LOC_Os04g52970.1	LOC_Os02g13340.1	LOC_Os10g20600.1	LOC_Os01g03290.1	LOC_Os04g03980.1	LOC_Os01g38620.2	LOC_Os01g04990.2	LOC_Os01g34350.1		LOC_Os01g24950.1	LOC_Os01g32730.2	LOC_Os01g69010.1	LOC_Os03g47640.1	LOC_Os01g36840.1	LOC_Os01g08780.1	LOC_Os09g29404.3
	LOC_Os04g56430.1	LOC_Os02g38080.2	LOC_Os10g41510.1	LOC_Os01g16430.1	LOC_Os04g52000.1	LOC_Os01g38620.1	LOC_Os01g04990.1	LOC_Os01g46230.1		LOC_Os07g33780.1	LOC_Os01g32730.1	LOC_Os04g21110.1	LOC_Os03g47620.1	LOC_Os01g36840.2	LOC_Os07g09210.1	LOC_Os09g29404.2
	LOC_Os05g49900.1	LOC_Os02g38080.1	LOC_Os11g05130.2	LOC_Os01g32730.2	LOC_Os01g13350.2	LOC_Os01g13610.1	LOC_Os01g43540.1	LOC_Os01g36090.1		LOC_Os07g29390.3	LOC_Os07g29230.1	LOC_Os11g11580.1	LOC_Os03g47686.1	LOC_Os01g10020.1	LOC_Os07g31300.1	LOC_Os09g29404.1
	LOC_Os05g01710.3	LOC_Os02g12740.1	LOC_Os11g05130.1	LOC_Os01g32730.1	LOC_Os01g13350.1	LOC_Os01g18360.2	LOC_Os01g03190.1	LOC_Os01g01790.2		LOC_Os07g29390.2	LOC_Os07g40460.3	LOC_Os06g50420.1	LOC_Os03g48490.1	LOC_Os07g31390.1	LOC_Os07g17280.1	LOC_Os09g27950.1
	LOC_Os05g01710.2	LOC_Os03g26200.1	LOC_Os11g08020.1	LOC_Os01g05130.1	LOC_Os10g01410.1	LOC_Os01g18360.1	LOC_Os01g09770.1	LOC_Os01g01790.1		LOC_Os07g29390.1	LOC_Os07g40460.2	LOC_Os06g11860.1	LOC_Os04g52590.1	LOC_Os08g41720.1	LOC_Os08g01410.1	LOC_Os09g19820.2
	LOC_Os05g01710.1	LOC_Os04g17120.1	LOC_Os11g47700.1	LOC_Os07g08420.1	LOC_Os03g08530.1	LOC_Os01g02570.1	LOC_Os01g03730.1	LOC_Os01g17402.2		LOC_Os08g04170.1	LOC_Os07g40460.1	LOC_Os10g08026.1	LOC_Os04g12960.1	LOC_Os09g26000.1	LOC_Os10g11580.1	LOC_Os09g19820.1
	LOC_Os05g09640.1	LOC_Os03g63420.1	LOC_Os12g04080.1	LOC_Os07g25420.2	LOC_Os04g26910.1	LOC_Os01g08820.1	LOC_Os01g08550.1	LOC_Os01g17402.1		LOC_Os08g38200.1	LOC_Os07g39810.1	LOC_Os11g04880.1	LOC_Os04g12690.1	LOC_Os11g10420.2	LOC_Os02g32280.1	LOC_Os09g20350.1
	LOC_Os05g10650.1	LOC_Os05g24150.1	LOC_Os02g43250.1	LOC_Os07g25420.1	LOC_Os04g57490.1	LOC_Os01g11120.1	LOC_Os01g44960.1	LOC_Os01g27260.1		LOC_Os08g41230.1	LOC_Os07g43460.1	LOC_Os04g58230.1	LOC_Os04g41490.1	LOC_Os11g10420.1	LOC_Os04g42720.1	LOC_Os10g36280.1
	LOC_Os05g23260.1	LOC_Os05g14194.1	LOC_Os02g08510.1	LOC_Os09g28810.1	LOC_Os01g37100.1	LOC_Os01g43520.2	LOC_Os01g25320.1	LOC_Os01g42630.3		LOC_Os09g10760.1	LOC_Os07g36630.1	LOC_Os01g71690.3	LOC_Os04g41810.1	LOC_Os11g29210.2	LOC_Os03g60910.1	LOC_Os10g37034.1
	LOC_Os11g42450.1	LOC_Os05g03840.1	LOC_Os02g57420.1	LOC_Os12g31800.1	LOC_Os07g48370.1	LOC_Os01g43520.1	LOC_Os01g19490.1	LOC_Os01g42630.2		LOC_Os09g24840.2	LOC_Os07g17130.1	LOC_Os01g71690.2	LOC_Os05g27930.4	LOC_Os11g29210.1	LOC_Os04g29950.1	LOC_Os11g13930.1
	LOC_Os11g42590.1	LOC_Os06g01950.1	LOC_Os04g32960.1	LOC_Os01g61120.1	LOC_Os08g40110.2	LOC_Os01g12470.1	LOC_Os01g36580.1	LOC_Os01g36930.1		LOC_Os09g24840.1	LOC_Os07g30620.1	LOC_Os01g70430.1	LOC_Os05g27930.3	LOC_Os12g18120.2	LOC_Os04g59320.1	LOC_Os11g13800.3
	LOC_Os11g42770.1	LOC_Os05g48510.2	LOC_Os09g18520.1	LOC_Os02g17304.1	LOC_Os08g40110.1	LOC_Os01g04290.1	LOC_Os01g39630.2	LOC_Os01g42490.3		LOC_Os09g36300.4	LOC_Os08g01930.1	LOC_Os01g69920.3	LOC_Os05g27930.2	LOC_Os12g18120.1	LOC_Os05g48200.1	LOC_Os11g13800.2
	LOC_Os11g42720.1	LOC_Os05g48510.1	LOC_Os11g32070.1	LOC_Os02g07680.5	LOC_Os08g13980.1	LOC_Os07g10350.1	LOC_Os01g39630.1	LOC_Os01g42490.2		LOC_Os09g36300.3	LOC_Os08g16660.1	LOC_Os01g69920.2	LOC_Os05g27930.1	LOC_Os12g41260.1	LOC_Os06g43490.1	LOC_Os11g13800.1
	LOC_Os11g42580.1	LOC_Os06g13680.1	LOC_Os12g02440.3	LOC_Os02g07680.4	LOC_Os09g32560.1	LOC_Os07g40320.1	LOC_Os01g12720.1	LOC_Os01g42490.1		LOC_Os09g36300.2	LOC_Os08g26880.1	LOC_Os01g69920.1	LOC_Os05g27880.3	LOC_Os12g36810.1	LOC_Os11g32070.1	LOC_Os11g46970.1
	LOC_Os06g02360.1	LOC_Os01g11960.2	LOC_Os05g08950.1	LOC_Os02g07680.3	LOC_Os10g42270.1	LOC_Os07g46440.1	LOC_Os01g12650.1	LOC_Os01g45620.2		LOC_Os09g36300.1	LOC_Os08g19420.1	LOC_Os01g18890.1	LOC_Os05g27880.2	LOC_Os02g32400.1	LOC_Os12g02440.3	LOC_Os11g47180.1
	LOC_Os07g38130.1	LOC_Os01g11960.1	LOC_Os03g30240.1	LOC_Os02g07680.2	LOC_Os11g05510.1	LOC_Os07g46490.2	LOC_Os01g10440.1	LOC_Os01g45620.1		LOC_Os09g27620.1	LOC_Os09g15240.1	LOC_Os01g18240.1	LOC_Os05g27880.1	LOC_Os02g16650.1	LOC_Os03g08330.1	LOC_Os11g45250.2
	LOC_Os07g44740.1	LOC_Os01g07120.2	LOC_Os01g43160.1	LOC_Os02g07680.1	LOC_Os12g05080.1	LOC_Os07g46490.1	LOC_Os01g07080.1	LOC_Os01g43440.1		LOC_Os11g33942.1	LOC_Os08g10670.2	LOC_Os01g04750.1	LOC_Os05g07120.2	LOC_Os02g14480.1	LOC_Os04g52710.3	LOC_Os11g45250.1
	LOC_Os07g47110.1	LOC_Os07g25890.1	LOC_Os11g04980.2	LOC_Os03g06160.1	LOC_Os01g50010.1	LOC_Os07g44030.1	LOC_Os01g40400.1	LOC_Os01g01920.2		LOC_Os11g07230.3	LOC_Os08g10670.1	LOC_Os01g05960.1	LOC_Os05g07120.1	LOC_Os02g08010.1	LOC_Os04g52710.2	LOC_Os11g47330.1
	LOC_Os08g14850.1	LOC_Os08g07700.1	LOC_Os11g04980.1	LOC_Os03g27280.1	LOC_Os01g68060.1	LOC_Os07g12330.3	LOC_Os07g10230.1	LOC_Os01g01920.1		LOC_Os11g07230.2	LOC_Os09g27420.2	LOC_Os01g43160.1	LOC_Os05g07740.1	LOC_Os03g07840.1	LOC_Os04g52710.1	LOC_Os11g47120.1
	LOC_Os08g14880.3	LOC_Os08g25590.3	LOC_Os12g04990.3	LOC_Os03g19960.2	LOC_Os01g71220.1	LOC_Os07g12330.2	LOC_Os07g44210.1	LOC_Os01g11840.1		LOC_Os11g07230.1	LOC_Os09g27420.1	LOC_Os01g43590.2	LOC_Os05g10810.1	LOC_Os02g54870.1	LOC_Os05g08950.1	LOC_Os12g01160.1
	LOC_Os08g14880.2	LOC_Os08g25590.2	LOC_Os12g04990.2	LOC_Os03g19960.1	LOC_Os02g01440.1	LOC_Os07g12330.1	LOC_Os07g44350.1	LOC_Os01g39790.2		LOC_Os10g40610.1	LOC_Os09g27830.2	LOC_Os01g43590.1	LOC_Os06g47750.1	LOC_Os03g16900.1	LOC_Os06g22080.3	LOC_Os11g01154.4
	LOC_Os08g14880.1	LOC_Os08g25590.1	LOC_Os12g04990.1	LOC_Os09g19954.1	LOC_Os02g02600.1	LOC_Os07g13260.1	LOC_Os07g43820.1	LOC_Os01g39790.1		LOC_Os12g25170.1	LOC_Os09g27830.1	LOC_Os01g45110.1	LOC_Os06g47470.1	LOC_Os03g30300.2	LOC_Os06g22080.1	LOC_Os11g01154.1
	LOC_Os09g17110.1	LOC_Os12g42180.1	LOC_Osp1g00640.1	LOC_Os09g32670.1	LOC_Os02g12540.1	LOC_Os07g31420.2	LOC_Os07g45000.1	LOC_Os01g13390.1		LOC_Os12g05080.1	LOC_Os10g06540.2	LOC_Os01g47530.3	LOC_Os06g45590.1	LOC_Os03g30300.1	LOC_Os07g01480.2	LOC_Os12g03750.1
	LOC_Os10g30450.1	LOC_Os01g50030.1	LOC_Os12g10604.1	LOC_Os11g32030.1	LOC_Os02g32620.1	LOC_Os07g31420.1	LOC_Os07g46160.1	LOC_Os01g05480.3		LOC_Os01g61560.3	LOC_Os10g06540.1	LOC_Os01g47530.2	LOC_Os06g44450.1	LOC_Os04g01810.1	LOC_Os07g01480.1	LOC_Os12g05730.1
	LOC_Os10g38050.1	LOC_Os01g74450.1	LOC_Os10g21324.1	LOC_Os02g11840.2	LOC_Os02g26890.1	LOC_Os09g27370.2	LOC_Os07g45090.2	LOC_Os01g05480.2		LOC_Os01g61560.1	LOC_Os10g41510.1	LOC_Os01g47530.1	LOC_Os06g08470.1	LOC_Os03g57980.1	LOC_Os04g35010.1	LOC_Os10g34220.1
	LOC_Os12g41910.2	LOC_Os02g40260.1	LOC_Os04g16846.1	LOC_Os02g11840.1	LOC_Os02g30080.1	LOC_Os09g27370.1	LOC_Os07g45090.1	LOC_Os01g05480.1		LOC_Os02g01326.1	LOC_Os11g06840.1	LOC_Os01g65950.1	LOC_Os06g08140.1	LOC_Os07g47630.8	LOC_Os07g47120.1	LOC_Os11g28104.1
	LOC_Os12g41910.1	LOC_Os03g22080.1	LOC_Os01g57942.1	LOC_Os04g30540.1	LOC_Os02g21490.1	LOC_Os10g08570.1	LOC_Os07g46790.1	LOC_Os01g04840.1		LOC_Os02g25870.1	LOC_Os11g07050.1	LOC_Os01g66290.2	LOC_Os06g05860.1	LOC_Os07g47630.7	LOC_Os07g08330.1	LOC_Os12g43370.1
	LOC_Os12g32680.1	LOC_Os06g38520.1	LOC_Osp1g01090.1	LOC_Os07g04130.1	LOC_Os02g58620.1	LOC_Os10g07556.1	LOC_Os07g30300.1	LOC_Os01g05020.1		LOC_Os02g52780.1	LOC_Os11g08020.1	LOC_Os01g66290.1	LOC_Os06g23780.1	LOC_Os07g47630.6	LOC_Os03g58204.1	LOC_Os08g42910.1
		LOC_Os01g02720.2	LOC_Osp1g00780.1	LOC_Os06g48980.1	LOC_Os02g49326.1	LOC_Os11g10040.3	LOC_Os07g32350.2	LOC_Os01g12790.1		LOC_Os02g49326.1	LOC_Os11g47700.1	LOC_Os02g46780.1	LOC_Os06g23870.1	LOC_Os07g47630.4		LOC_Os10g42900.1
		LOC_Os01g02720.1	LOC_Os10g21358.1	LOC_Os09g26360.1	LOC_Os03g01660.1	LOC_Os11g10040.2	LOC_Os07g32350.1	LOC_Os01g12530.6		LOC_Os02g53380.1	LOC_Os12g42010.1	LOC_Os02g12550.1	LOC_Os06g29430.1	LOC_Os07g47630.3		LOC_Os10g42960.1
		LOC_Os09g18159.1	LOC_Os09g24402.1	LOC_Os04g35010.1	LOC_Os02g52290.1	LOC_Os11g10040.1	LOC_Os07g23720.1	LOC_Os01g12530.5		LOC_Os03g15020.3	LOC_Os01g69210.1	LOC_Os12g18130.1	LOC_Os11g44660.1	LOC_Os07g47630.2		LOC_Osp1g00160.1
		LOC_Os04g14220.260,60,628,3251	LOC_Os08g15258.1	LOC_Os05g10800.1	LOC_Os03g15570.1	LOC_Os12g22284.1	LOC_Os07g09720.1	LOC_Os01g12530.3		LOC_Os03g15020.2	LOC_Os01g65500.1	LOC_Os02g42710.1	LOC_Os11g44750.157,60,1141,8331	LOC_Os07g47630.1		LOC_Os10g41692.1
		LOC_Os04g14220.160,60,544,3167	LOC_Os07g25014.1	LOC_Os12g39630.1	LOC_Os03g48904.1	LOC_Os12g39180.1	LOC_Os07g43350.1	LOC_Os01g12530.2		LOC_Os03g15020.1	LOC_Os01g47600.1	LOC_Os02g42850.2	LOC_Os09g11390.1	LOC_Os08g38160.1		LOC_Os02g24636.1
		LOC_Os08g02120.1	LOC_Os04g16812.1	LOC_Os01g17250.1	LOC_Os03g20870.1	LOC_Os02g07230.3	LOC_Os07g43560.1	LOC_Os01g12530.1		LOC_Os03g30260.1	LOC_Os02g13340.1	LOC_Os02g42850.1	LOC_Os07g33690.159,60,2643,4704	LOC_Os10g20090.3		LOC_Os01g58035.1
		LOC_Os07g10600.2	LOC_Os04g16782.1	LOC_Os01g18290.2	LOC_Os04g43560.1	LOC_Os02g07230.2	LOC_Os07g08810.2	LOC_Os01g27890.1		LOC_Os03g40130.1	LOC_Os02g10140.1	LOC_Os02g43020.1	LOC_Os07g07230.2	LOC_Osm1g00480.1		LOC_Osp1g00940.1
		LOC_Os07g10600.1	LOC_Os02g35950.1	LOC_Os01g18290.1	LOC_Os05g10920.1	LOC_Os02g07230.1	LOC_Os07g08810.1	LOC_Os01g29150.1		LOC_Os03g63860.1	LOC_Os02g57640.1	LOC_Os02g43150.2	LOC_Os07g07230.1	LOC_Os01g53930.260,60,709,2895		LOC_Os10g21402.1
		LOC_Os09g27620.1	LOC_Os07g44170.1	LOC_Os07g40300.1	LOC_Os05g02400.1	LOC_Os02g38340.1	LOC_Os07g38820.1	LOC_Os01g06660.1		LOC_Os03g62410.2	LOC_Os02g50880.1	LOC_Os02g43150.1	LOC_Os07g08630.156,60,76,2790	LOC_Os01g53930.160,60,709,2822		LOC_Os02g24574.1
		LOC_Os04g40970.1	LOC_Os10g40130.1	LOC_Os07g47790.2	LOC_Os04g57150.2	LOC_Os02g43600.1	LOC_Os08g02110.1	LOC_Os01g08800.1		LOC_Os03g62410.1	LOC_Os03g26870.2	LOC_Os02g58720.3	LOC_Os07g08880.4	LOC_Os01g20830.1		LOC_Osp1g00590.1
		LOC_Os04g40470.1	LOC_Os02g07044.2	LOC_Os07g47790.1	LOC_Os04g57150.1	LOC_Os02g07220.1	LOC_Os07g49410.3	LOC_Os01g10020.1		LOC_Os05g02400.1	LOC_Os03g26870.1	LOC_Os02g58720.2	LOC_Os07g08880.3	LOC_Os06g38830.1		LOC_Os12g10590.1
		LOC_Os05g26890.1	LOC_Os02g07044.1	LOC_Os07g25500.1	LOC_Os04g58690.6	LOC_Os02g07210.4	LOC_Os07g49410.2	LOC_Os01g04409.1		LOC_Os04g57350.1	LOC_Os03g19960.2	LOC_Os02g58720.1	LOC_Os07g08880.2	LOC_Os09g32430.1		LOC_Os08g15270.1
		LOC_Os01g08814.3	LOC_Os04g37460.1	LOC_Os07g09150.1	LOC_Os04g58690.5	LOC_Os02g07210.3	LOC_Os07g49410.1	LOC_Os01g10710.1		LOC_Os05g28950.3	LOC_Os03g19960.1	LOC_Os03g64210.3	LOC_Os07g08880.1	LOC_Os05g46140.2		LOC_Os06g39712.1
		LOC_Os01g08814.2	LOC_Os07g47120.1	LOC_Os07g10460.2	LOC_Os04g58690.4	LOC_Os02g07210.2	LOC_Os01g72120.1	LOC_Os01g40390.1		LOC_Os05g28950.2	LOC_Os03g15690.2	LOC_Os03g64210.2	LOC_Os07g11110.1	LOC_Os05g46140.1		LOC_Os10g21300.1
		LOC_Os01g08814.1		LOC_Os07g10460.1	LOC_Os04g58690.3	LOC_Os02g07210.1	LOC_Os02g36700.1	LOC_Os07g43230.1		LOC_Os05g28950.1	LOC_Os03g15690.1	LOC_Os03g64210.1	LOC_Os08g43560.3	LOC_Os11g12050.2		LOC_Osp1g00440.1
		LOC_Os12g07880.1		LOC_Os07g34980.1	LOC_Os04g58690.2	LOC_Os03g21970.1	LOC_Os03g29760.3	LOC_Os07g09520.1		LOC_Os05g48510.2	LOC_Os04g05700.1	LOC_Os10g38890.1	LOC_Os08g43560.2	LOC_Os11g12050.1		LOC_Os10g21274.1
		LOC_Os01g65920.2		LOC_Os05g08600.2	LOC_Os04g58690.1	LOC_Os04g21110.1	LOC_Os03g29760.2	LOC_Os07g09610.1		LOC_Os05g48510.1	LOC_Os04g32960.1	LOC_Os03g40250.1	LOC_Os08g43560.1	LOC_Os04g11830.156,57,441,4724		LOC_Os06g39748.1
		LOC_Os01g65920.1		LOC_Os05g08600.1	LOC_Os06g43210.1	LOC_Os04g26380.1	LOC_Os03g29760.1	LOC_Os07g08890.1		LOC_Os05g34600.1	LOC_Os05g05450.1	LOC_Os09g14570.1	LOC_Os08g43050.160,60,1242,3966	LOC_Os04g36770.1		LOC_Osp1g00430.1
		LOC_Os02g16540.2		LOC_Os04g56150.1	LOC_Os06g49790.1	LOC_Os04g18030.4	LOC_Os04g22240.1	LOC_Os07g09040.1		LOC_Os06g44890.1	LOC_Os05g44360.2	LOC_Os03g38700.1	LOC_Os08g13060.1	LOC_Os06g12160.1		LOC_Os10g21272.1
		LOC_Os02g16540.1		LOC_Os10g27050.1	LOC_Os06g49110.3	LOC_Os04g18030.3	LOC_Os04g56640.3	LOC_Os07g44200.1		LOC_Os06g43210.1	LOC_Os05g44360.1	LOC_Os03g14400.1	LOC_Os08g19590.3	LOC_Os07g22730.1		LOC_Os06g39752.1
		LOC_Os03g01910.2		LOC_Os10g42500.1	LOC_Os06g49110.2	LOC_Os04g18030.2	LOC_Os04g56640.2	LOC_Os07g44640.1		LOC_Os06g49110.3	LOC_Os06g14170.1	LOC_Os03g13400.1	LOC_Os08g19590.2	LOC_Os09g21120.1		LOC_Os01g38110.1
		LOC_Os03g01910.1			LOC_Os06g49110.1	LOC_Os04g18030.1	LOC_Os04g56640.1	LOC_Os07g43870.3		LOC_Os06g49110.2	LOC_Os07g47820.2	LOC_Os02g31010.1	LOC_Os08g19590.1	LOC_Os10g38780.1		LOC_Os01g21320.1
		LOC_Os03g06080.1			LOC_Os07g22700.2	LOC_Os04g41450.1	LOC_Os04g56060.1	LOC_Os07g43870.2		LOC_Os06g49110.1	LOC_Os07g47820.1	LOC_Os01g51590.1	LOC_Os08g19650.2	LOC_Os12g43620.1		LOC_Os01g20980.1
		LOC_Os03g58570.1			LOC_Os07g22700.1	LOC_Os04g35310.1	LOC_Os05g01610.1	LOC_Os07g43870.1		LOC_Os06g29800.1	LOC_Os07g34570.2	LOC_Os03g12900.5	LOC_Os08g19650.1			LOC_Os01g16810.1
		LOC_Os04g49250.1			LOC_Os07g38380.1	LOC_Os04g23550.2	LOC_Os05g08840.1	LOC_Os07g46760.2		LOC_Os01g02700.1	LOC_Os07g34570.1	LOC_Os03g12900.4	LOC_Os08g23110.1			LOC_Os01g15039.1
		LOC_Os05g11380.1			LOC_Os07g26660.1	LOC_Os04g23550.1	LOC_Os05g08610.4	LOC_Os07g46760.1		LOC_Os01g02300.1	LOC_Os07g39850.1	LOC_Os03g12900.3	LOC_Os08g05490.1			LOC_Os01g14670.1
		LOC_Os06g12860.1			LOC_Os07g44280.1	LOC_Os03g56540.3	LOC_Os05g08610.3	LOC_Os07g30600.1		LOC_Os07g22700.2	LOC_Os07g28610.3	LOC_Os03g12900.2	LOC_Os08g23880.1			LOC_Os01g11960.2
		LOC_Os04g46830.2			LOC_Os08g28470.1	LOC_Os03g56540.2	LOC_Os05g08610.2	LOC_Os07g38830.2		LOC_Os07g22700.1	LOC_Os07g28610.2	LOC_Os03g12900.1	LOC_Os08g28900.1			LOC_Os01g11960.1
		LOC_Os04g46830.1			LOC_Os09g20350.1	LOC_Os03g56540.1	LOC_Os05g08610.1	LOC_Os07g38830.1		LOC_Os07g44280.1	LOC_Os07g28610.1	LOC_Os03g12910.2	LOC_Os08g28950.1			LOC_Os01g73200.1
		LOC_Os12g18910.1			LOC_Os10g02840.1	LOC_Os04g31190.1	LOC_Os04g57430.1	LOC_Os07g48596.1		LOC_Os08g06100.1	LOC_Os08g05690.1	LOC_Os03g12910.1	LOC_Os08g26990.1			LOC_Os01g73770.1
					LOC_Os10g06930.1	LOC_Os04g59540.1	LOC_Os04g55360.1	LOC_Os07g48630.2		LOC_Os09g25220.1	LOC_Os09g31438.1	LOC_Os03g12360.2	LOC_Os08g29400.2			LOC_Os02g54340.2
					LOC_Os10g42780.5	LOC_Os05g15230.1	LOC_Os09g24490.1	LOC_Os07g48630.1		LOC_Os11g01510.3	LOC_Os10g42500.1	LOC_Os03g12360.1	LOC_Os08g29400.1			LOC_Os02g54340.1
					LOC_Os10g42780.2	LOC_Os05g01470.2	LOC_Os03g26530.1	LOC_Os07g48310.2		LOC_Os11g01510.2	LOC_Os10g33900.1	LOC_Os03g06920.160,60,1522,3594	LOC_Os08g29900.1			LOC_Os11g45540.1
					LOC_Os11g02600.1	LOC_Os05g01470.1		LOC_Os07g48310.1		LOC_Os11g01510.1	LOC_Os02g20850.1	LOC_Os03g13390.2	LOC_Os09g01290.1			LOC_Os02g07260.3
					LOC_Os11g41870.1	LOC_Os05g01635.1		LOC_Os07g23470.1		LOC_Os10g40720.1	LOC_Os02g26190.2	LOC_Os03g18120.1	LOC_Os06g07210.1			LOC_Os02g07260.2
					LOC_Os12g25700.3	LOC_Os04g46050.3		LOC_Os07g37840.1		LOC_Os11g03890.1	LOC_Os05g48890.1	LOC_Os03g49400.1	LOC_Os10g39750.1			LOC_Os02g07260.1
					LOC_Os12g25700.2	LOC_Os04g46050.2		LOC_Os07g30210.2		LOC_Os12g07830.1	LOC_Os03g29480.1	LOC_Os04g54140.1	LOC_Os10g39030.1			LOC_Os02g08100.1
					LOC_Os12g25700.1	LOC_Os04g46050.1		LOC_Os07g30210.1		LOC_Os11g39420.1	LOC_Os03g30240.1	LOC_Os04g52780.1	LOC_Os10g33370.1			LOC_Os02g14170.2
					LOC_Os02g07040.2	LOC_Os04g54190.3		LOC_Os07g30250.1		LOC_Os11g41870.1	LOC_Os02g38580.1	LOC_Os04g52720.1	LOC_Os10g33440.2			LOC_Os02g14170.1
					LOC_Os02g07040.1	LOC_Os04g54190.2		LOC_Os07g09630.1		LOC_Os12g25700.3	LOC_Os02g38494.1	LOC_Os04g51580.2	LOC_Os10g33760.1			LOC_Os02g51310.1
					LOC_Os02g42860.1	LOC_Os04g54190.1		LOC_Os07g45100.1		LOC_Os12g25700.2	LOC_Os02g56510.1	LOC_Os04g51580.1	LOC_Os11g33270.1			LOC_Os02g52150.2
					LOC_Os02g10390.3	LOC_Os01g41730.1		LOC_Os07g45350.5		LOC_Os12g25700.1	LOC_Os03g18130.4	LOC_Os04g12600.1	LOC_Os11g41170.1			LOC_Os02g52150.1
					LOC_Os02g10390.2	LOC_Os07g36680.1		LOC_Os07g45350.4		LOC_Os12g07870.1	LOC_Os03g18130.3	LOC_Os04g02050.2	LOC_Os11g40970.1			LOC_Os02g53180.3
					LOC_Os02g10390.1	LOC_Os08g06500.1		LOC_Os07g45350.3		LOC_Os01g50030.1	LOC_Os03g18130.2	LOC_Os04g02050.1	LOC_Os12g01120.1			LOC_Os02g53180.2
					LOC_Os05g08970.1	LOC_Os08g06659.1		LOC_Os07g45350.2		LOC_Os01g74450.1	LOC_Os03g18130.1	LOC_Os04g01310.1	LOC_Os11g01130.2			LOC_Os02g53180.1
					LOC_Os05g38410.1	LOC_Os08g19160.1		LOC_Os07g45350.1		LOC_Os01g62244.3	LOC_Os03g09170.1	LOC_Os04g42260.1	LOC_Os11g01130.1			LOC_Os02g56100.1
					LOC_Os01g54620.1	LOC_Os08g39170.1		LOC_Os07g43570.1		LOC_Os01g62244.1	LOC_Os05g48990.1	LOC_Os04g42520.3	LOC_Os12g40770.1			LOC_Os02g56690.1
					LOC_Os02g46940.1	LOC_Os09g16670.1		LOC_Os07g37970.1		LOC_Os02g07040.2	LOC_Os05g22860.1	LOC_Os04g42520.2	LOC_Os12g41290.1			LOC_Os02g56990.1
					LOC_Os04g43170.1	LOC_Os08g44520.3		LOC_Os08g09370.1		LOC_Os02g07040.1	LOC_Osp1g00240.1	LOC_Os04g42520.1	LOC_Os02g32340.1			LOC_Os03g63760.1
					LOC_Os05g43830.2	LOC_Os08g44520.2		LOC_Os05g08370.1		LOC_Os02g31910.1	LOC_Os04g16820.1	LOC_Os04g43910.1	LOC_Osp1g00720.1			LOC_Os03g06930.1
					LOC_Os05g43830.1	LOC_Os08g44520.1		LOC_Os10g06580.1		LOC_Os02g03120.1	LOC_Os08g33620.1	LOC_Os04g45480.1	LOC_Os10g21344.1			LOC_Os03g06350.1
					LOC_Os05g40280.1	LOC_Os09g18450.1		LOC_Os09g25314.1		LOC_Os02g54560.1	LOC_Os06g04070.1	LOC_Os05g50710.1	LOC_Os05g22724.1			LOC_Os03g06080.1
					LOC_Os05g23620.4	LOC_Os09g39500.2		LOC_Os02g05830.2		LOC_Os03g27360.1		LOC_Os05g50350.1	LOC_Os04g16826.1			LOC_Os03g05570.1
					LOC_Os05g23620.3	LOC_Os09g39500.1		LOC_Os02g05830.1		LOC_Os03g50160.1		LOC_Os05g49840.1	LOC_Os01g57958.1			LOC_Os03g04970.1
					LOC_Os05g23620.2	LOC_Os10g28780.1		LOC_Os04g53210.3		LOC_Os03g51050.1		LOC_Os05g49250.1	LOC_Os09g19954.1			LOC_Os03g52860.1
					LOC_Os05g23620.1	LOC_Os09g38840.1		LOC_Os04g53210.1		LOC_Os03g45750.1		LOC_Os05g47980.1	LOC_Osp1g00670.1			LOC_Os03g55410.1
					LOC_Os07g34570.2	LOC_Os09g32964.1		LOC_Os02g02040.6		LOC_Os03g63110.1		LOC_Os05g25550.2	LOC_Os10g21332.1			LOC_Os03g55420.1
					LOC_Os07g34570.1	LOC_Os10g26600.1		LOC_Os02g02040.5		LOC_Os03g57760.2		LOC_Os05g25550.1	LOC_Os05g22712.1			LOC_Os03g57190.1
						LOC_Os09g30280.1		LOC_Os02g02040.4		LOC_Os03g57760.1		LOC_Os05g24684.1	LOC_Os04g16838.1			LOC_Os03g57220.2
						LOC_Os09g25040.1		LOC_Os02g02040.3		LOC_Os04g44410.2		LOC_Os05g22260.2	LOC_Os09g07910.1			LOC_Os03g57220.1
						LOC_Os10g03570.1		LOC_Os02g02040.2		LOC_Os04g44410.1		LOC_Os05g22260.1	LOC_Os06g39700.1			LOC_Os03g60570.1
						LOC_Os03g21870.1		LOC_Os02g02040.1		LOC_Os05g04740.2		LOC_Os05g18780.1	LOC_Os01g46926.2			LOC_Os04g34630.1
						LOC_Os03g28120.1		LOC_Os07g17230.160,60,1470,4074		LOC_Os05g04740.1		LOC_Os04g22870.1	LOC_Os01g46926.1			LOC_Os04g38525.1
						LOC_Os03g16350.1				LOC_Os05g08970.1		LOC_Os05g15520.1	LOC_Os01g46870.1			LOC_Os04g38520.1
						LOC_Os03g22380.1				LOC_Os05g03530.2		LOC_Os05g08840.1	LOC_Os02g01510.1			LOC_Os04g46400.1
						LOC_Os03g43410.1				LOC_Os05g03530.1		LOC_Os12g16350.9	LOC_Os02g48860.1			LOC_Os04g46440.1
						LOC_Os03g51200.1				LOC_Os05g28520.2		LOC_Os12g16350.8	LOC_Os02g50980.1			LOC_Os04g48030.1
						LOC_Os03g31750.3				LOC_Os05g28520.1		LOC_Os12g16350.7	LOC_Os02g56010.1			LOC_Os04g48880.1
						LOC_Os03g31750.2				LOC_Os06g07923.1		LOC_Os12g16350.5	LOC_Os03g11680.1			LOC_Os04g51560.1
						LOC_Os03g31750.1				LOC_Os07g02100.1		LOC_Os12g16350.4	LOC_Os03g46200.1			LOC_Os05g28320.1
						LOC_Os03g18890.1				LOC_Os06g34564.1		LOC_Os12g16350.3	LOC_Os04g38400.1			LOC_Os05g15170.1
						LOC_Os03g20720.1				LOC_Os06g25010.1		LOC_Os12g16350.15	LOC_Os02g36510.1			LOC_Os05g06460.1
						LOC_Os03g16500.1				LOC_Os01g18930.1		LOC_Os12g16350.14	LOC_Os04g44910.1			LOC_Os05g01710.3
						LOC_Os03g17810.1				LOC_Os01g52630.1		LOC_Os12g16350.12	LOC_Os06g43220.1			LOC_Os05g01710.2
						LOC_Os04g35430.1				LOC_Os06g30770.1		LOC_Os12g16350.11	LOC_Os07g32510.1			LOC_Os05g01710.1
						LOC_Os04g06280.1				LOC_Os01g07480.2		LOC_Os12g16350.10	LOC_Os09g27750.1			LOC_Os06g47640.1
										LOC_Os01g07480.1		LOC_Os12g16350.1	LOC_Os09g26610.1			LOC_Os06g46970.1
										LOC_Os02g43330.1		LOC_Os10g42220.1	LOC_Os10g31850.5			LOC_Os04g55780.1
										LOC_Os04g49490.2		LOC_Os06g41360.5	LOC_Os10g31850.2			LOC_Os06g45930.1
										LOC_Os04g49490.1		LOC_Os06g41360.4	LOC_Os10g31850.1			LOC_Os06g45120.2
										LOC_Os04g43170.1		LOC_Os06g41360.3	LOC_Os11g11960.1			LOC_Os06g45120.1
										LOC_Os05g40280.1		LOC_Os06g41360.2				LOC_Os06g43860.4
										LOC_Os06g13210.2		LOC_Os06g41360.1				LOC_Os06g43860.3
										LOC_Os06g13210.1		LOC_Os06g41100.1				LOC_Os06g43860.2
										LOC_Os06g13200.1		LOC_Os06g40770.1				LOC_Os06g43860.1
										LOC_Os12g18910.1		LOC_Os11g39670.2				LOC_Os06g35700.1
												LOC_Os11g39670.1				LOC_Os06g35650.1
												LOC_Os11g42570.1				LOC_Os06g35540.1
												LOC_Os06g32730.1				LOC_Os06g14810.1
												LOC_Os06g32860.2				LOC_Os06g39050.1
												LOC_Os06g32860.1				LOC_Os06g39880.1
												LOC_Os06g33180.2				LOC_Os06g40190.1
												LOC_Os07g49350.1				LOC_Os06g43370.1
												LOC_Os03g13120.1				LOC_Os06g43600.2
												LOC_Os07g48244.1				LOC_Os06g43600.1
												LOC_Os07g31400.1				LOC_Os06g45580.1
												LOC_Os07g30970.2				LOC_Os06g45630.1
												LOC_Os07g30970.1				LOC_Os06g46799.1
												LOC_Os07g30690.160,60,1414,5092				LOC_Os06g46910.2
												LOC_Os07g26720.2				LOC_Os06g46910.1
												LOC_Os07g29750.1				LOC_Os07g35660.1
												LOC_Os08g43450.1				LOC_Os07g37030.1
												LOC_Os08g43010.160,60,1385,3990				LOC_Os07g38440.1
												LOC_Os08g42670.260,60,772,4141				LOC_Os07g38690.1
												LOC_Os08g42670.160,60,777,3900				LOC_Os07g39520.1
												LOC_Os08g09250.3				LOC_Os07g39960.1
												LOC_Os08g09250.2				LOC_Os07g43250.1
												LOC_Os08g09250.1				LOC_Os08g25390.1
												LOC_Os08g08120.3				LOC_Os08g20486.1
												LOC_Os08g08120.2				LOC_Os08g14610.1
												LOC_Os08g08120.1				LOC_Os08g03520.1
												LOC_Os08g06380.2				LOC_Os08g03170.1
												LOC_Os08g06380.1				LOC_Os08g02420.1
												LOC_Os08g06344.3				LOC_Os08g01859.1
												LOC_Os08g06344.2				LOC_Os06g23210.1
												LOC_Os08g06344.1				LOC_Os08g02300.1
												LOC_Os08g23120.1				LOC_Os09g26210.1
												LOC_Os08g31580.1				LOC_Os09g23220.2
												LOC_Os08g34550.1				LOC_Os09g23220.1
												LOC_Os08g36110.1				LOC_Os09g20440.1
												LOC_Os09g30220.1				LOC_Os09g19930.1
												LOC_Os09g27510.1				LOC_Os09g12670.1
												LOC_Os09g07830.3				LOC_Os02g25470.1
												LOC_Os09g07830.2				LOC_Os03g16540.1
												LOC_Os09g07830.1				LOC_Os04g10390.1
												LOC_Os09g16000.1				LOC_Os09g07020.2
												LOC_Os09g16010.1				LOC_Os09g07020.1
												LOC_Os09g22540.1				LOC_Os10g25900.1
												LOC_Os09g22070.1				LOC_Os10g25640.1
												LOC_Os09g24330.1				LOC_Os08g27440.1
												LOC_Os09g26810.1				LOC_Os10g20990.1
												LOC_Os09g26960.1				LOC_Os10g20860.1
												LOC_Os10g39740.1				LOC_Os10g10620.1
												LOC_Os10g38910.1				LOC_Os10g02500.1
												LOC_Os10g38800.1				LOC_Os10g06680.1
												LOC_Os10g38060.2				LOC_Os10g08474.1
												LOC_Os10g37740.1				LOC_Os10g20090.3
												LOC_Os10g34390.1				LOC_Os10g20090.2
												LOC_Os10g38850.1				LOC_Os10g20090.1
												LOC_Os10g39680.1				LOC_Os11g10520.3
												LOC_Os10g39700.1				LOC_Os11g10520.2
												LOC_Os11g11770.1				LOC_Os11g10520.1
												LOC_Os11g08380.1				LOC_Os11g04281.1
												LOC_Os11g43320.1				LOC_Os11g04280.1
												LOC_Os11g43760.1				LOC_Os12g04090.1
												LOC_Os12g44330.2				LOC_Os11g47210.1
												LOC_Os12g44330.1
												LOC_Os12g43840.2
												LOC_Os12g43840.1
												LOC_Os12g05040.1
												LOC_Os11g05010.3
												LOC_Os11g05010.2
												LOC_Os11g05010.1
												LOC_Os12g06335.1
												LOC_Os12g06330.2
												LOC_Os12g06330.1
												LOC_Os12g40140.1
												LOC_Os12g40920.4
												LOC_Os12g40920.3
												LOC_Os12g40920.1
												LOC_Os12g16280.1
												LOC_Os07g23494.160,60,540,2694
												LOC_Osp1g01010.1
												LOC_Osp1g00840.1
												LOC_Os10g38196.1
												LOC_Os08g15236.1
												LOC_Os07g24992.1
												LOC_Os04g16896.1
												LOC_Os04g16722.1
												LOC_Os02g24586.1
												LOC_Osp1g00390.1
												LOC_Os10g38206.1
												LOC_Os04g24410.2
												LOC_Os06g37330.1
												LOC_Os06g37364.3
												LOC_Os06g37364.2
												LOC_Os06g37364.1
												LOC_Osp1g00560.1
												LOC_Os06g39718.1
												LOC_Osp1g00520.1
												LOC_Os10g21298.1
												LOC_Os08g15322.1
												LOC_Os06g39728.1
												LOC_Osp1g00900.1
												LOC_Os06g46434.1
												LOC_Os07g06300.1
												LOC_Os07g06190.1
												LOC_Os07g06130.3
												LOC_Os07g06130.2
												LOC_Os07g06130.1
												LOC_Os07g18154.2
												LOC_Os07g18154.1
												LOC_Os07g18120.1
												LOC_Os01g27210.1
												LOC_Os01g22010.4
												LOC_Os01g22010.3
												LOC_Os01g22010.2
												LOC_Os01g22010.1
												LOC_Os01g10840.1
												LOC_Os01g09620.2
												LOC_Os01g09620.1
												LOC_Os02g02670.157,57,2920,5184
												LOC_Os02g02660.156,57,3427,6189
												LOC_Os02g14440.2
												LOC_Os02g14440.1
												LOC_Os02g56300.1
												LOC_Os10g11200.1
												LOC_Os02g58730.1
												LOC_Os02g58730.2
												LOC_Os03g58350.1
												LOC_Os03g08530.1
												LOC_Os03g01890.1
												LOC_Os03g49350.1
												LOC_Os03g53690.1
												LOC_Os03g58020.1
												LOC_Os03g59570.1
												LOC_Os03g61740.1
												LOC_Os04g56120.1
												LOC_Os04g37730.1
												LOC_Os04g40630.4
												LOC_Os04g40630.1
												LOC_Os04g40630.3
												LOC_Os04g40630.2
												LOC_Os04g46580.1
												LOC_Os04g51110.2
												LOC_Os04g51110.1
												LOC_Os04g52090.1
												LOC_Os04g52970.1
												LOC_Os05g32380.1
												LOC_Os11g37890.3
												LOC_Os11g37890.2
												LOC_Os11g37890.1
												LOC_Os05g08990.1
												LOC_Os05g03640.1
												LOC_Os05g04450.1
												LOC_Os05g07140.1
												LOC_Os05g09640.1
												LOC_Os05g10650.1
												LOC_Os06g36840.1
												LOC_Os06g30830.1
												LOC_Os06g16170.1
												LOC_Os11g42450.1
												LOC_Os06g40960.1
												LOC_Os06g48180.2
												LOC_Os06g48180.1
												LOC_Os06g48590.2
												LOC_Os06g48590.1
												LOC_Os07g49280.1
												LOC_Os07g33350.2
												LOC_Os07g33350.1
												LOC_Os07g44550.1
												LOC_Os07g44740.1
												LOC_Os08g04640.1
												LOC_Os08g02700.1
												LOC_Os08g01380.1
												LOC_Os09g27450.1
												LOC_Os09g12660.2
												LOC_Os09g12660.1
												LOC_Os09g08990.1
												LOC_Os10g28000.1
												LOC_Os10g07510.1
												LOC_Os10g06690.1
												LOC_Os10g22450.1
												LOC_Os10g25170.1
												LOC_Os09g17110.1
												LOC_Os11g12330.1
												LOC_Os11g12340.2
												LOC_Os11g12340.1
												LOC_Os12g44100.1
												LOC_Os12g41910.2
												LOC_Os12g41910.1
