# Supplementary material for: Nitrogen limitation and high density responses in rice suggest a role for ethylene under high density stress
Source: BMC Genomics. 2014 Aug 13;15(1):681. doi: 10.1186/1471-2164-15-681 (PMC4138374; doi:10.1186/1471-2164-15-681)
Supplement: Supplementary file 5 — Additional file 5: Sequences of primer pairs that were used to analyze gene expression by qRT-PCR. (XLSX 11 KB) [file 12864_2013_6360_MOESM5_ESM.xlsx]

## Sheet: Sheet1
Oligo Name	Locus Name	Sequence 5' to 3'	Comments
OsSAG1F	Os01g52500	GGTTGTTGAAGCCATTTCCTCA	Malic enzyme
OsSAG1R	Os01g52500	ATGTGTACGCTTGTTCAGCGG	Malic enzyme
OsSAG2F	Os02g32520	CCATTAAAGCACCAAGCGAGG	ERD1 chloroplast precursor
OsSAG2R	Os02g32520	CCTGACCACAATGAGGCAACTC	ERD1 chloroplast precursor
OsSAG3F	Os02g49800	TGCCCAGAACATTCACCATTCT	Asp1 aspartic proteinase
OsSAG3R	Os02g49800	CCCATGATCGATGTCCTTTCC	Asp1 aspartic proteinase
OsSAG4F	Os03g51080	GCCTCCGTCAACAAGAACTACG	Glutamate decarboxylase
OsSAG4R	Os03g51080	GGAGCATTGAAGAGGTGTGCA	Glutamate decarboxylase
OsSAG5F	Os07g29620	CATCGCCGACAACATGTCTCT	Serine carboxylase
OsSAG5R	Os07g29620	TGTAGCTGAACCCAGTACCCGT	Serine carboxylase
OsAP2ERF12F	Os04g48350	ACTCGTACATGACGGTGTCG	CRT/DRE binding factor 1
OsAP2ERF12R	Os04g48350	GCCTCGTCTCCTTGAACTTG	CRT/DRE binding factor 1
OsACCS1F	Os03g51740	GTACGAGAAAAACCCGTTCG	ACC synthase 1
OsACCS1R	Os03g51740	TTCTTCTCCAGCCACTCCTC	ACC synthase 1
OsACCS2F	Os04g48850	TCGAGGAATGGAGCAAGAAC	ACC synthase 2
OsACCS2R	Os04g48850	TTGGCGATCCTCTTGAACTG	ACC synthase 2
OsACCS3F	Os05g10780	TGTCATACAGATGGGCCTTG	ACC synthase 3
OsACCS3R	Os05g10780	ATTTCAGGCCATGGTAGTCC	ACC synthase 3
OsACCO1F	Os09g27820	GGTCATCAACATGGAGTTGC	ACC oxidase 1
OsACCO1R	Os09g27820	CAGTTCTCGCAAGCATCATC	ACC oxidase 1
OsACCO2F	Os02g53180	AATTTGCGTCGGAGATCG	ACC oxidase 2
OsACCO2R	Os02g53180	TCTTCAGGTAACCCTTCTCCAG	ACC oxidase 2
OsACCO3F	Os09g27750	TGACCAAGGACCACTACAAGC	ACC oxidase 3
OsACCO3R	Os09g27750	TTCTCCGCCTTATTCACGTC	ACC oxidase 3
OsACCO7F	Os01g39860	GCTTCTTCTGGGTGGAAAAC	ACC oxidase 7
OsACCO7R	Os01g39860	TGTTCAGGTGGAGGTTCTTG	ACC oxidase 7
OsACT2-F		GAACTGGTATGGTCAAGGCTG	actin control
OsACT2-R		ACACGGAGCTCGTTGTAGAAG	actin control
OsRR2F		TACTGCATGCCGGAGATGAC
OsRR2R		CGCCTTGATGGCTTTGAGAA
OsIPT7F		AAGATTCAGCTCTATGACGGCC
OsIPT7R		GAGGCTCACCTTGTTGGTGG
